# Supplementary material for: The genomes sequenced for the neotropical stingless bees Scaptotrigona bipunctata and S. depilis strengthen the phylogenomics support for the taxonomy of social bees
Source: Genet Mol Biol. 2025 Nov 28;48(4):e20240255. doi: 10.1590/1678-4685-GMB-2024-0255 (PMC12703582; doi:10.1590/1678-4685-GMB-2024-0255)
Supplement: Text S1 - [file 15333463.zip]

Archive with 2 entries (2 files):
- README.txt
- Concattree.phy.zip
