# Supplementary material for: The genomes sequenced for the neotropical stingless bees Scaptotrigona bipunctata and S. depilis strengthen the phylogenomics support for the taxonomy of social bees
Source: Genet Mol Biol. 2025 Nov 28;48(4):e20240255. doi: 10.1590/1678-4685-GMB-2024-0255 (PMC12703582; doi:10.1590/1678-4685-GMB-2024-0255)
Supplement: Text S1 - [file 15333463.zip › README.txt]

# DNA Alignment - Concattree.phy

This file contains a multiple DNA sequence alignment in **Phylip format**, intended for phylogenetic analysis.

## File Information
- **Filename**: Concattree.phy
- **Format**: Phylip (sequential or interleaved format commonly used in phylogenetics)
- **Uncompressed size**: ~112 MB
- **Number of sequences**: 1234
- **Number of species/samples**: 47
- **Date of creation**: March 2025
- **Alignment software**: MAFFT

## Usage
This alignment is suitable for use in phylogenetic inference and comparative genomics. It can be used with tools such as IQ-TREE, RAxML, MrBayes, PhyML, and others that accept the Phylip format.

## License
We recommend the **CC-BY 4.0** (Creative Commons Attribution 4.0 International) license, which allows use, redistribution, and adaptation with appropriate credit to the original author.

More information: https://creativecommons.org/licenses/by/4.0/

## Citation
If you use this alignment in scientific work, please cite this dataset using its DOI (assigned by Zenodo upon upload).

## Contact
[You may add your name, email, or ORCID here, or leave this section blank.]
